# Supplementary material for: Comparative analysis of metabolic and functional cardiac alterations in diet‐ and genetically induced mouse models of cardiac dysfunction
Source: FEBS J. 2025 Dec 12;293(8):2454–77. doi: 10.1111/febs.70362 (PMC13080239; doi:10.1111/febs.70362)
Supplement: Supplementary file 1 — Table S1. Pathway‐specific proteins with significant associations with metabolic capacities (separate file). [file FEBS-293-2454-s001.xlsx]

## Sheet: glucose
protein/gene	p_value	R^2
Slc16a1;Mct1	0.00591254	0.481432	Eno3
Ldhb;Ldh-2;Ldh2	0.00217382	0.556902	Gapdh
Mdh1;Mor2	0.0351154	0.319652	Gpi
Nme2	0.0296957	0.336374	Slc16a1
Pc;Pcx	0.0121466	0.420342	Ldhb
Pgk1;Pgk-1	0.0024846	0.547434	Mdh1
Pkm;Pkm2;Pk3;Pykm	0.0172904	0.388244	Nme2
Q05920	0.00151828	0.581438	PC
P47857	0.0214027	0.368168	Pfkm
P09411	0.00544276	0.488086	Pgk1
P52480	0.0448382	0.294753	Pkm

## Sheet: fatty_acids
protein/gene	p_value	R^2
Hadh;Hadhsc;Mschad;Schad	0.0341886	0.32234
Acadm	0.0296475	0.336535
Acads	0.0296954	0.336375
Hadha	0.0185757	0.381554
Hadhb	0.0166752	0.391602
Acat1	0.0165188	0.392473

## Sheet: atp_overnight
protein/gene	p_value	R^2
Mtnd4;mt-Nd4;Nd4	0.0300863	0.335082
Mtnd5;mt-Nd5;Nd5	0.00161621	0.577257
Ndufa1	0.00154547	0.580255
Ndufa12	0.00401454	0.511903
Ndufa13;Grim19	0.000976843	0.609861
Ndufa3	0.0247538	0.35419
Ndufa6	0.0377864	0.312248
Ndufa9	1.04995e-06	0.872034
Ndufab1	0.000913643	0.614011
Ndufaf2	0.0223464	0.364046
Ndufaf4;Hrpap20	0.00229181	0.553179
Ndufb11;Np15	2.31806e-05	0.787193
Ndufb2	0.00227621	0.553661
Ndufb3	3.22068e-06	0.846076
Ndufb4	0.000965834	0.610567
Ndufb5	0.0305352	0.333614
Ndufb7	0.000484817	0.651317
Ndufb8	0.00363155	0.519529
Ndufc2	0.0152167	0.400021
Ndufs1	0.00189839	0.566315
Ndufs2	0.0046113	0.501183
Ndufs3	0.000189259	0.700438
Ndufs7	0.0120316	0.421188
Ndufv1	0.00210466	0.559165
Cyc1	0.00572012	0.4841
Uqcrc2	0.000178042	0.703388
Uqcrq	0.000158565	0.708905
Cox6c	0.0160345	0.395217
Mtco3;COIII;mt-Co3	0.027969	0.342277
Hadh;Hadhsc;Mschad;Schad	0.00445709	0.503833
Cpt2;Cpt-2	0.0259183	0.349725
Slc25a3	4.42265e-06	0.837832
Ogdh;Kiaa4192	9.55841e-05	0.731869
Cs	0.0105031	0.433148
Slc25a31;Aac4;Ant4;Sfec	0.0241567	0.356553
Slc25a4;Anc1;Ant1	2.91085e-10	0.967083
Slc25a5;Ant2	0.00126493	0.59343
Fh;Fh1	0.0187147	0.380855
Idh2	0.000580146	0.64111
Acadm	0.0060029	0.480205
Mdh2;Mor1	0.010089	0.436649
Mmut;Mut	1.03882e-05	0.813415
Pdhb	0.00554083	0.486657
Acads	0.00231323	0.55252
Echs1	0.00331916	0.526279
Hadha	0.00754819	0.461361
Sdha	0.00507928	0.493583
Sdhc	0.000273032	0.682144
Suclg1	0.0101752	0.43591
Suclg2	0.00400459	0.512093
Atp5f1b;Atp5b	0.0268669	0.346217
Atp5f1c;Atp5c1	2.37889e-05	0.786289
Atp5mf;Atp5j2	0.000807453	0.621568
Atp5mg;Atp5l	7.70694e-06	0.822337
Atp5pb;Atp5f1	0.0173883	0.387719
Dmac2l;Atp5s;Atpw	0.0458435	0.292465
Acaa2	0.00109149	0.602884
Hadhb	0.0172017	0.388721
Acat1	0.000847267	0.618641
Acaa1a;Acaa1	0.0100682	0.436828

## Sheet: bcaa
protein/gene	p_value	R^2
Mccc1;Mcca	0.0199503	0.374836
Mccc2	0.0239294	0.357466
Aldh6a1	0.0368151	0.314885
Pcca	0.0120975	0.420703
Pccb	0.0106404	0.432014

## Sheet: lactate
protein/gene	p_value	R^2
Dlst	0.00122942	0.595272		Dlst
Ogdh;Kiaa4192	0.0207123	0.371286		Ogdh
Aldoa;Aldo1	0.0272461	0.344846		Aldoa
Eno3;Eno-3	0.0196417	0.376308		Eno3
Fbp2	0.00127702	0.592813		Fbp2
Fh;Fh1	0.0324209	0.327653		Fh
Slc2a4;Glut-4;Glut4	0.000529077	0.646385		Slc2a4
Gpi;Gpi1	0.000837723	0.619332		Gpi
Hk1	7.80613e-05	0.740558		Hk1
Hk2	0.00179662	0.570091		Hk2
Ldha;Ldh-1;Ldh1	0.000840462	0.619133		Ldha
Mdh2;Mor1	0.00890187	0.447427		Mdh2
Pc;Pcx	0.040343	0.305589		None
Dlat	0.00646089	0.47422		Dlat
Pfkm;Pfk-m;Pfka	0.00922185	0.444405		Pfkm
Pfkp;Pfkc	0.000945744	0.611874		Pfkp
Pgam2	0.00131317	0.590998		Pgam2
Suclg2	0.0119418	0.421852		Suclg2
Nnt	0.00186121	0.567674		None
Tpi1;Tpi	0.0285726	0.340178		Tpi1

## Sheet: ketones
protein/gene	p_value	R^2
Slc16a1;Mct1	0.0334118	0.324644
Hmgcl	0.00218012	0.556699
Bdh1;Bdh	9.63532e-05	0.73152
Oxct1	0.0323589	0.327844

## Sheet: atp_postprandial
protein/gene	p_value	R^2
Mtnd4;mt-Nd4;Nd4	0.0367396	0.315092
Mtnd5;mt-Nd5;Nd5	0.00138049	0.587728
Ndufa1	0.00608261	0.479136
Ndufa12	0.00562851	0.485398
Ndufa13;Grim19	0.00242942	0.549038
Ndufa3	0.0336614	0.323899
Ndufa9	1.54362e-06	0.863637
Ndufab1	0.000942725	0.612072
Ndufaf2	0.0192475	0.378218
Ndufaf4;Hrpap20	0.0020858	0.559793
Ndufb11;Np15	4.95021e-05	0.759114
Ndufb2	0.00426422	0.507261
Ndufb3	1.65136e-05	0.798685
Ndufb4	0.00297801	0.534305
Ndufb7	0.000464855	0.653668
Ndufb8	0.00362234	0.519721
Ndufc2	0.0324328	0.327616
Ndufs1	0.00365297	0.519085
Ndufs2	0.00472736	0.499238
Ndufs3	0.000823811	0.620351
Ndufs7	0.0225151	0.363325
Ndufv1	0.00320772	0.52882
Cyc1	0.00231578	0.552443
Uqcrc2	0.000473779	0.652607
Uqcrq	4.15463e-05	0.765902
Cox5a	0.02443	0.355465
Cox6c	0.0243317	0.355855
Mtco2;COII;COX2;mt-Co2	0.0389842	0.309079
Mtco3;COIII;mt-Co3	0.0481564	0.287369
Hadh;Hadhsc;Mschad;Schad	0.00154902	0.580101
Cpt2;Cpt-2	0.011889	0.422246
Slc25a3	3.71668e-06	0.842405
Dlst	0.0387505	0.30969
Ogdh;Kiaa4192	2.08321e-05	0.79088
Cs	0.0187912	0.380472
Slc25a31;Aac4;Ant4;Sfec	0.00711544	0.466274
Slc25a4;Anc1;Ant1	9.33985e-17	0.99727
Slc25a5;Ant2	0.00181668	0.569332
Fh;Fh1	0.0101504	0.436122
Idh2	0.000838303	0.61929
Acadm	0.00153183	0.580846
Mdh2;Mor1	0.00342819	0.523864
Mmut;Mut	2.94621e-05	0.778683
Pdhb	0.00295882	0.534779
Acads	0.000597346	0.639422
Echs1	0.00125439	0.593972
Hadha	0.00469604	0.499759
Sdha	0.0114255	0.425762
Sdhc	0.000141079	0.714369
Suclg1	0.00975745	0.439543
Suclg2	0.00126011	0.593678
Atp5f1b;Atp5b	0.0279934	0.342192
Atp5f1c;Atp5c1	5.56198e-05	0.754493
Atp5mf;Atp5j2	0.000662321	0.633397
Atp5mg;Atp5l	1.33054e-05	0.805686
Atp5mj;Atp5mpl;Mp68	0.033717	0.323733
Atp5pb;Atp5f1	0.0106359	0.432051
Dmac2l;Atp5s;Atpw	0.0258646	0.349927
Acaa2	0.000122893	0.720695
Hadhb	0.0104813	0.433329
Acat1	0.000984695	0.609362
Acaa1a;Acaa1	0.00883578	0.448064
